# Supplementary material for: Extracellular Vesicle Treatment Alleviates Neurodevelopmental and Neurodegenerative Pathology in Cortical Spheroid Model of Down Syndrome
Source: Int J Mol Sci. 2023 Feb 9;24(4):3477. doi: 10.3390/ijms24043477 (PMC9960302; doi:10.3390/ijms24043477)
Supplement: Supplementary file 1 [file ijms-24-03477-s001.zip]

Archive with 1 entries (1 files):
- ijms-2147840-supplementary.pdf
